# Supplementary material for: Genotoxic and Anti-Migratory Effects of Camptothecin Combined with Celastrol or Resveratrol in Metastatic and Stem-like Cells of Colon Cancer
Source: Cancers (Basel). 2024 Sep 26;16(19):3279. doi: 10.3390/cancers16193279 (PMC11476312; doi:10.3390/cancers16193279)
Supplement: Supplementary file 1 [file cancers-16-03279-s001.zip]

Archive with 1 entries (1 files):
- cancers-3198678-supplementary.pdf
